# Supplementary material for: Distribution of Caskin1 protein and phenotypic characterization of its knockout mice using a comprehensive behavioral test battery
Source: Mol Brain. 2018 Oct 25;11:63. doi: 10.1186/s13041-018-0407-2 (PMC6202847; doi:10.1186/s13041-018-0407-2)
Supplement: Supplementary file 2 — Table S1. General health and motor functions. Table S2. Anxiety-like behaviors. Table S3. Depressive- and schizophrenia-like behaviors. Table S4. Social behaviors. Table S5. Response to electroshock and threshold of thermal stimulation. Table S6. Time spend around target in probe tests of the Barnes maze test. (XLSX 30 kb) [file 13041_2018_407_MOESM2_ESM.xlsx]

## Sheet: Sup1
Sup. Table 1. General health and motor functions
		Wild-type				Caskin1-KO
General Health		Mean		SEM		Mean		SEM		P value
	Body weight (g)	32.605		0.89		28.792		0.681		0.0015
	Body temperature (˚C)	36.327		0.128		35.859		0.093		0.0049
	Grip strength	0.586		0.024		0.511		0.031		0.0613
	Wire hang	17.678		3.181		11.591		1.513		0.0914
Gait analysis
Front Paw		Mean		SEM		Mean		SEM		P value
Stride duration (%)	Swing	41.042		0.523		41.77		0.359		0.2505
	Brake	27.372		4.411		24.625		0.94		0.0605
	Propel	31.597		0.72		33.6		0.758		0.0638
Stance duration (%)	Brake	46.145		1.526		42.232		1.445		0.0699
	Propel	53.857		1.526		57.768		1.445		0.07
	Stance width (cm)	2.095		0.051		1.95		0.035		0.0217
	Stride length (cm)	6.378		0.109		6.073		0.084		0.0308
	Step angle (deg.)	58.155		1.933		61.982		1.667		0.1397
	Paw angle (deg.)	6.758		0.827		6.164		0.694		0.5828
Hind Paw		Mean		SEM		Mean		SEM		P value
Stride duration (%)	Swing	40.103		0.751		40.739		0.574		0.5004
	Brake	11.872		0.575		14.236		0.527		0.0042
	Propel	48.01		0.789		45.025		0.744		0.0088
Stance duration (%)	Brake	19.822		0.934		24.061		0.909		0.0023
	Propel	80.177		0.934		75.939		0.909		0.0023
	Stance width (cm)	3.17		0.059		2.732		0.045		< 0.0001
	Stride length (cm)	6.355		0.108		6.025		0.087		0.0211
	Step angle (deg.)	53.275		1.593		51.818		1.871		0.5605
	Paw angle (deg.)	23.045		0.9		20.97		0.738		0.0802
RotaRod		Mean		SEM		Mean		SEM		P value
Average (6 trial)	Latency to fall (sec)	80.6083		7.05958		77.0455		7.27734		0.7281

## Sheet: Sup2
Sup. Table 2. Anxiety-like behaviors
		Wild-type				Caskin1-KO
Open field	First 10 min	Mean		SEM		Mean		SEM		P value
	Stereotypic count	1444.45		107.182		1166.5		84.8154		0.0468
	First 30 min	Mean		SEM		Mean		SEM		P value
	Total Distance (cm)	2852.35		138.426		3375.55		211.653		0.0496
	Total 120 min	Mean		SEM		Mean		SEM		P value
	Total distance (cm)	7717.3		574.548		8089.09		652.446		0.6738
	Vertical activity	1500.2		124.405		1100.14		103.986		0.017
	Center time	823.93		112.294		651.05		102.564		0.2614
	Stereotypeic count	10769.1		722.205		9207.09		718.146		0.1337
Light and Dark transition		Mean		SEM		Mean		SEM		P value
	Distance traveled in light (cm)	647		29.49		560.83		25.01		0.0306
	Distance traveled in dark (cm)	1303.07		40.77		1394.09		29.8		0.0754
	Stay Time in light (sec)	184.38		9.91		156.82		6.74		0.0246
	Stay Time in dark (sec)	422.525		9.901		449.614		6.758		0.027
	Transitions (number)	25.7		1.46		26.5		1.38		0.6925
	Latency to light (sec)	84.3		11.98		45.82		5.68		0.0048
Elevated plus maze		Mean		SEM		Mean		SEM		P value
	Number of entries	34.8		2.295		39.96		2.12		0.1065
	Entries into open arms (%)	19.95		2.295		29.98		2.79		0.009
	Distance Traveled (cm)	1587.44		82.576		1620.51		73.628		0.7658
	Time on Open Arms (%)	4.725		1.223		7.664		1.217		0.097

## Sheet: Sup3
Sup. Table 3. Depressive- and schizophrenia-like behaviors
		Wild-type				Caskin1-KO
Porsolt forced swim	Day1	Mean		SEM		Mean		SEM		P value
	Immobility (%)	48.186		2.50732		36.4382		2.34049		0.0014
	Total distance traveled (cm)	746.21		32.196		800.55		33.788		0.2534
	Day2	Mean		SEM		Mean		SEM		P value
	Immobility (%)	58.7145		2.56665		50.21		2.43883		0.021
	Total distance traveled (cm)	553.79		40.408		577.56		24.517		0.6103
Tail suspension		Mean		SEM		Mean		SEM		P value
	Immobility (%)	61.5515		2.05388		64.7344		1.60627		0.225
Prepulse inhibition	Startle amplitude	Mean		SEM		Mean		SEM		P value
	110 dB	0.951		0.196		0.699		0.083		0.2669
	120 dB	1.564		0.252		1.32		0.102
	Prepulse inhibition 110 dB startle	Mean		SEM		Mean		SEM		P value
	Prepulse sound level 74 dB	36.524		6.312		26.71		10.081		0.8928
	Prepulse sound level 78 dB	43.511		8.011		50.4		7.342
	Prepulse inhibition 120 dB startle	Mean		SEM		Mean		SEM		P value
	Prepulse sound level 74 dB	27.523		6.338		21.776		4.603		0.7646
	Prepulse sound level 78 dB	28.999		7.593		30.008		5.724

## Sheet: Sup4
Sup. Table 4. Social behaviors
		Wild-type				Caskin1-KO
Social interaction		Mean		SEM		Mean		SEM		P value
	Total duration of contacts (sec)	86.11		12.57		70.36		6.13		0.2482
	Number of counts	48.11		3.339		50		3.69		0.7143
	Total duration of active contacts (sec)	16.4		1.678		14.6		1.067		0.3605
	Mean duration / Contact	1.778		0.206		1.418		0.088		0.1033
	Average of Distance Traveled (cm)	3116.51		119.05		2824.74		136.1		0.1327
Crawley	Stranger cage side	Mean		SEM		Mean		SEM		P value
Social interaction	/ both cage side
	social preference test	0.549		0.047		0.653		0.058		0.199
	social novelty preference test	0.518		0.048		0.591		0.064		0.4424
	Distance and speed in social preference test	Mean		SEM		Mean		SEM		P value
	Total distance (cm)	1149.03		99.099		1145.65		72.607		0.978
	Average speed (cm/sec)	5.635		0.199		5.068		0.114		0.0155
	Locomotor activity in novelty preference test	Mean		SEM		Mean		SEM		P value
	Total distance (cm)	1068.3		73.405		1115.11		70.921		0.6492
	Average speed (cm/sec)	5.4		0.101		5.005		0.12		0.0165
Home cage	Mean Number of Particles	Mean		SEM		Mean		SEM		P value
social interaction
	Light period	1.14		0.0440361		1.07		0.00905389		0.1068
	Dark period	1.23		0.0270281		1.15		0.0128074		0.0089
	Activity Level	Mean		SEM		Mean		SEM		P value
	Light period	670891		119028		376150		28292.4		0.0167
	Dark period	1.31956e+06		216082		907434		53041.6		0.0569

## Sheet: Sup5
Sup. Table 5. Response to electroshock and threshold of thermal stimulation
		Wild-type				Caskin1-KO
Electrical shock	Distance (cm)	Mean		SEM		Mean		SEM		P value
(Conditioning in Fig.4)
	1st Shock (6 sec)	90.7		2.84361		106.872		2.11861		< 0.0001
	2nd Shock (6 sec)	88.64		2.84083		102.834		2.60838		0.0007
	3rd Shock (6 sec)	85.975		4.11613		96.214		3.95437		0.0805
	Conditioning (8min)	709.875		32.2916		679.154		32.0442		0.5042
Hot plate		Mean		SEM		Mean		SEM		P value
	Latency to response (sec)	5.911		0.417		4.685		0.334		0.026

## Sheet: Sup6
Sup. Table 6. Time spend around target in the probe test of Barnes maze test
Time spend around (sec)	Wild-type				Caskin1-KO
After training	Mean		SEM		Mean		SEM		P value
1 day	40		5.83		37.3		3.439		0.682
1 month	35.813		4.331		24.85		3.08		0.0417
